# Supplementary material for: Trans-(±)-TTPG-B Attenuates Cell Cycle Progression and Inhibits Cell Proliferation on Cholangiocarcinoma Cells
Source: Molecules. 2023 Oct 30;28(21):7342. doi: 10.3390/molecules28217342 (PMC10650166; doi:10.3390/molecules28217342)
Supplement: Supplementary file 1 [file molecules-28-07342-s001.zip]

Archive with 1 entries (1 files):
- molecules-2606829-supplementary.pdf
